# Supplementary material for: Rice iron storage protein ferritin 2 (OsFER2) positively regulates ferroptotic cell death and defense responses against Magnaporthe oryzae
Source: Front Plant Sci. 2022 Oct 24;13:1019669. doi: 10.3389/fpls.2022.1019669 (PMC9639352; doi:10.3389/fpls.2022.1019669)
Supplement: Supplementary file 1 [file Table_1.xlsx]

## Sheet: Primers
	Supplementary Table 1 I Sequences of primers used in this study
	Gene		Primer Sequence	Locus number	Description
	OsFER2	LP	CATCCGATATGAAGTCCCTGTTCC	Os12g01530	Genotyping
		RP	TT CGA GAG CCA AGG CCA ACT CCA TA
	pGA2707	RB	AACTGCCTGGCACAGCAATTG
	Pib	Forward	ATCAACTCTGCCACAAAATCC	AB013448
		Reverse	CCCATATCACCACTTGTTCCCC
	HPT	Forward	CCACTATCGGCGAGTACTTCTACA
		Reverse	TCTCCGACCTGATGCAGCTCT
	OsFER2	Forward	AAG TAC CAG AAC ATG CGT GGA GGC A	Os12g01530	qRT-PCR
		Reverse	TT CGA GAG CCA AGG CCA ACT CCA TA
	Rice 18S rRNA	Forward	ATGATAACTCGACGGATCGC	XR_003238819.1
		Reverse	CTTGGATGTGGTAGCCGTTT
	OsNADP-ME2-3	Forward	CTCTCTGTTTCTCTCAAACTGA	Os01g52500
		Reverse	CGAACATAGAAACAGTACCGA
	OsMPK1	Forward	TAGACATGCAAGGCAGTCCTT	Os06g06090
		Reverse	CATTTCTACTCTTAGAACAACA
	OsRbohB	Forward	AAGGGAATAACGGACGAAA	Os01g25820
		Reverse	CCTCTGAACCACTCAAACG
	OsPR1-b	Forward	CAGCAACCGGAACAACCTT	Os01g28450
		Reverse	GTACGTACGCCCGTGTGTATAA
	OsAPX1	Forward	GACAAGAAACCCTCTGCAGTTT	Os03g17690
		Reverse	GTAGTCTGCTGGTTCACACTGG
	OsPBZ	Forward	GCTACAGGCATCAGTGGTCA	Os12g36880
		Reverse	GACTCAAACGCCACGAGAAT
	OsPAL1	Forward	GAGGAGTGCAACAAGGTGTTC	Os04g43760
		Reverse	CTATAAACCAAACGGCAACGA
	OsUbiquitin	Forward	GTGGTGGCCAGTAAGTCCTC	Os06g46770
		Reverse	GGACACAATGATTAGGGATCA
	Rice Actin	Forward	GGTATGGTCAAGGCTGGGTT	Os03g50885
		Reverse	TGCTGACGATACCATGCTCG
	Transit peptide/Ferritin	Forward	ggggacaagtttgtacaaaaaagcaggct ATGCTTCCTCCTAGGGTT GCC	Os12g01530/Os11g01530	Subcellular localization (pDONR201 adapter site sequences are in small letters; inserted ATG is underlined)
		Reverse	ggggaccactttgtacaagaaagctgggt GCCCTGCACACTGCCCCGGGT	Os11g01530
		Reverse	ggggaccactttgtacaagaaagctgggt GCCCTGCACACTGCCACGGCT	Os12g01530
	Mature region/Ferritin	Forward	ggggacaagtttgtacaaaaaagcaggct ATG AGGGCCGCCGGGAAAGGGAA	Os12g01530/Os11g01530
		Reverse	ggggaccactttgtacaagaaagctgggt CTACAAAACAAAGTAGCCATAC	Os11g01530
		Reverse	ggggaccactttgtacaagaaagctgggt TCAAGCTTCTTCCTCAAGCA	Os12g01530
	OsERD1	Forward	ggggacaagtttgtacaaaaaagcaggct ATGGACATACCCTTCTCC	Os02g32520
		Reverse	ggggaccactttgtacaagaaagctgggt GAATGTCCGTGTCGGATCAG
	OsFER2	Forward	ggggacaagtttgtacaaaaaagcaggct ATGCTTCCTCCTAGGGTT GCC	Os12g01530	Complementation (pDONR201 adapter site sequences are in small letters)
		Reverse	ggggaccactttgtacaagaaagctgggt TCAAGCTTCTTCCTCAAGCA
